# Supplementary material for: Physical Location of New PCR-Based Markers and Powdery Mildew Resistance Gene(s) on Rye (Secale cereale L.) Chromosome 4 Using 4R Dissection Lines
Source: Front Plant Sci. 2017 Oct 10;8:1716. doi: 10.3389/fpls.2017.01716 (PMC5641395; doi:10.3389/fpls.2017.01716)
Supplement: Supplementary file 1 [file Table_1.XLS]

## Sheet: Sheet2
Supplementary Table S1 Primer sequences of the 301 new 4R-specific markers developed by using rye Kustro
Marker	Size of specific bands	Tm(°C)	Numbers of specific bands	Forward (5'-3')	Reverse (5'-3')
KU-4R.004	300bp	60	1	TCGCTGCAGAAGTAGAACCA	GAACAGAGTGCCCCAAGAAC
KU-4R.009	300bp	60	1	TGCCACACCCTGCAATATAA	AAGTTGCATCCCTTTTTACCTTC
KU-4R.011	400bp	60	1	GCAGAGTACACTGGGGATGC	CTGGTCTCCATTTTGGCTTG
KU-4R.012	400bp	60	1	GTGGATCGACAACGTCAAAA	CATCCAAGTCCAGCGAGAAC
KU-4R.021	500bp	60	1	TGAGACACTATTTTCTGGGCTCT	CCCCAGTAGAAAGGAGTGGA
KU-4R.022	500bp	60	1	GCTGGTCTTTGCCATTTCAT	GACGAGAGTTTGGGGAACAG
KU-4R.024	500bp	60	1	CGACAACTTTGACCTGTTCG	ACCCGAGCACATCCATAGAG
KU-4R.025	500bp	60	1	GACGGCTTACTTGAGCTTGC	GGGCGATGACTTTAAGGATG
KU-4R.026	500bp	60	1	GCGACAGGGTACCAAACAGA	GTGCCCCTGAATTTTGTGTC
KU-4R.030	500bp	60	1	TCGTGGGTCTACACTTGGTG	CACGTGTGCCCTATTCTGTG
KU-4R.037	500bp	60	1	CTCCAAGCCAGAGTCTTTGC	CACACACGCAGAGGTCTTGT
KU-4R.045	400bp	60	1	CGACCACTGTCATTCTCTTTGA	GCTTTAGCTTGGGCGGTAT
KU-4R.050	400bp	60	1	GCTGCTGGCTCTGTCTTCTT	CCATCCAACACAAAATTAAGCA
KU-4R.053	400bp	60	1	CAAAGTTCTTTGATGAAAAGGAAA	GGAGCTCCAGCTGGTAAGAC
KU-4R.057	400bp	60	1	ATGCAACTGAAGGCGTTCTC	ATCTCGTCATCCTCGTCCTC
KU-4R.067	400bp	60	1	TCCTGTGACCAAGTAGGCAAC	GACATGCAACAAAACCTTCG
KU-4R.068	400bp	60	1	CGGGTTTACCGCAAACACTA	ATTGGGGCAGCTTCTTGAT
KU-4R.069	400bp	60	1	TGGACTTCGTGCCTTCTTCT	GCACCGGTGAGTGAGACAG
KU-4R.071	400bp	60	1	GCGGGGGATAAATCTAGTCA	GCTGGCGGTATCACGTAAAT
KU-4R.078	400bp	60	1	GGTAGTAGTCGGTGGTGGTGA	GAGCCTCTGCTAGTCCTTCG
KU-4R.081	400bp	60	1	GTACGGGTGAAGTCGGAAAG	TTGGGGGTCTGGTATAGTGC
KU-4R.083	400bp	60	1	GTAAACCCTAGGCACCATCG	GCATGCGTGTGATCGATACTT
KU-4R.087	500bp	60	1	TGCGATCTCCCTCGTGAGTA	TTGGTTTCCAGCATCAGAGA
KU-4R.089	400bp	60	1	GCGTTGAAGGTCTGTGCTT	GCAGCTTCGAACGAAGTTTTA
KU-4R.095	400bp	60	1	ATTCCTCAGCCTTGTTGTCC	GGTCTCATAGCGCCAGCTAA
KU-4R.104	400bp	60	1	TTGCTAAGTAAGCTTTTGGGTGT	TGCAGAATACCAGGCACCTC
KU-4R.107	400bp	60	1	GAACCGAACCCAAACCTACA	CCAAGGCAATGGAATTTGTT
KU-4R.111	400bp	60	1	CGGGTTAACCGAAGGGTATT	TGAATTTCAGAAGCTCGTGTG
KU-4R.114	400bp	60	1	TGTAAGATGGGTCGGGTCTT	CGCCTTTCTTTGTTTCCAAT
KU-4R.115	400bp	60	1	TTTGGATGCCACCATAACTG	ATTTCATGCCTCGGTGAAAA
KU-4R.116	500bp	60	1	TCAGCAGGTTCCAGGAAAAC	CGTCGTCACCAAAGAAGACA
KU-4R.117	500bp	60	1	GTTGGGGTTGGAGGAACCTA	CGGAGTGTTCTCTCAGCAAG
KU-4R.118	500bp	60	1	CGCTGGTAAGGGTCCTCATA	TGCTGGTCTGCTAATTCCTG
KU-4R.121	500bp	60	1	CTACCCCCTATCGCCATTTT	GAAGTTGTTGGGCGTGAGAT
KU-4R.122	400bp	60	1	CCGAAACAAGGTTCAAGACC	GTAGGTTTGGGTTGCAGCAT
KU-4R.130	400bp	60	1	CAACTCGCAGGAAGAGCCTA	GGATGAAGAAGGGTTGGACT
KU-4R.135	400bp	60	1	ACCCCGGAGCCTACACTATT	ATCTGGGTCGGAATGATGAG
KU-4R.136	400bp	60	1	CTTGCACACGTCTCCCATT	TGACGAATCAAAACCAATTTAGC
KU-4R.137	500bp	60	1	GCGAAGACTCAACGCAGTTT	GCACGCACAAGTTAGCTGAG
KU-4R.142	400bp	60	1	CGGCTCTGTGTCAATCCTTA	CGTAGCACTGGCTCATTGTG
KU-4R.143	400bp	60	1	GCAATCGAAAGGTTTGTGCT	GGCTGCAGACTATGATGGTG
KU-4R.144	400bp	60	1	TGGGAGCCCTGAGAATAGTG	TAGCGGCTCACAGTCAACTC
KU-4R.146	400bp	60	1	AGGAGGTTATCGGGATCCAT	TGTGAGGTTGTGCAGGAGAG
KU-4R.149	400bp	60	1	GCCTGCTGTCATGCAAGTAT	CATAGCATCCCCATTGAAGA
KU-4R.154	400bp	60	1	ATCTCGAGGCAAAGGATTCA	TGCACCACATATTAGAAGATGGA
KU-4R.155	400bp	60	1	CACAGCATCTTTGAACTTTTGC	TGGCAATGAGGAAAATCCAT
KU-4R.167	500bp	60	1	GCTAAAGCCGACACTAGAGAAAA	GGGGATGACATTAGGTTTCA
KU-4R.170	400bp	60	1	CCCACCATCGTTGTTGCT	GCACAACACTGCAATCATGG
KU-4R.175	400bp	60	1	GTTGGGTGACTTCTCCATCG	GGATGGTTTAAGTGTGGGTCA
KU-4R.176	500bp	60	1	GCAATGCGACTTCCTTTTCA	CGTGGTCGTGATTTTCTTCC
KU-4R.177	500bp	60	1	AACGGGATGAAGTCCCAAAC	AACCAGCTCATAATGCCTTGA
KU-4R.182	400bp	60	1	CGGTGCTAATCCCATAGCTC	CCCATGTTCGGTAAGGACTC
KU-4R.183	400bp	60	1	CGTCCTTGGAAGCAATAGCA	CTACCGAAACCGAAGTCGTC
KU-4R.184	400bp	60	1	TCTTGAAGCAACCAGGAAGG	CCTTGGAATCTGGCATGACT
KU-4R.185	400bp	60	1	GTGTGCTTCATGCTCTTTCG	AGTCGGACAAGTAATGTGATGG
KU-4R.186	400bp	60	1	CCAGCTCAATGGTGGAGTCT	CGAAAGGGATTCAATCTAGCC
KU-4R.188	400bp	60	1	CTGCGTCTGTTCCTCCTTTT	TGCCACACTTCGTTAGTAGCC
KU-4R.197	400bp	60	1	TGTTTCCGATATGGCTTGTG	CATATGGCATGCATTTATTCCT
KU-4R.200	400bp	60	1	CACCGTGGAGCTGTACTTGT	CAAGTGATGCGGACTGTTGT
KU-4R.201	400bp	60	1	CTTCGGGGTGATGGAGAAC	CCGGCAGAAAGGAAGAAGAC
KU-4R.204	400bp	60	1	GACTTGGGGTGTTTTTGGTG	GCACCCACGTTACAGTAGGA
KU-4R.205	400bp	60	1	TTGTGACGTATTCGACGATCA	CCTGGACCCGAGGATAGAA
KU-4R.206	500bp	60	1	CCGACCACTCTGATCCCTAC	TTGCATCGAGTTGTATGTGGA
KU-4R.207	500bp	60	1	GCAGGGACAACACTTTGGTG	GTCCGAGGAAATCAACATCC
KU-4R.211	400bp	60	1	GGTGGTCACTCTGGCTTCAT	CACGGGTTCAGCTCTGATAA
KU-4R.216	400bp	60	1	AAGGCTTCACCCTGGAAGA	CACCATGGGGATCTCTCCTA
KU-4R.217	400bp	60	1	CGGCTTCTCTCACTTGGAAT	CCCGACATTGGAGATGAAAC
KU-4R.222	400bp	60	1	GCTCCTCGGGTGTCTCTATC	CGGCGTTGGGGTAAAATAA
KU-4R.224	400bp	60	1	TGCTCCTGCTAGTCCTCCTC	GCTACACGTGTGCAACACAA
KU-4R.226	400bp	60	1	ACTGCTCGCTTCCTTCTTTG	GATGGGGTTGGATCTGGTCT
KU-4R.228	300bp	60	1	ATGATCCTTGGATGCTGGAC	CGAGGGTAGACTTGACTTACGC
KU-4R.231	400bp	60	1	TGCTGAACGGAATTACCAAA	GCGTCATCCTTCCTTGTAGG
KU-4R.233	400bp	60	1	ACTCACCCCAATCCTTCCTC	GTTTGAATGATGCACGACCA
KU-4R.234	400bp	60	1	AGAGGCGTTGTTCATGCTCT	GGAGGGCACATTGAAGCTAA
KU-4R.235	400bp	60	1	ACCTGCCGTGTACTCCAAAA	TGCCCTTAGGAAAAAGAGATACA
KU-4R.236	400bp	60	1	TGGACCATTGTACCCACGTA	CCCTGTGGCATCTGCATT
KU-4R.240	400bp	60	1	AATCGTGCCCCAGTCCTATT	GCTAACCCCTCGCCAGAT
KU-4R.249	400bp	60	1	TTTCACGATTGAAGGTGTGC	TGCCCATTCAATCCTTTTTC
KU-4R.250	400bp	60	1	TCGCCTAATGGAAAACTTCG	GGGTTTCCCGTGTGTCTTTA
KU-4R.256	400bp	60	1	CCAGGATGGGTAGCAACAAA	GTGCTCGAGCCAGCTCTC
KU-4R.258	400bp	60	1	TCCTCTTCGATGAATGGACA	GCTAGAACGGCGTACAGGAC
KU-4R.262	400bp	60	1	CAGCATGTGCGTCAAGACA	AAATCAGCCTCCATGATTCG
KU-4R.264	400bp	60	1	CCAGGCTGGGTCAGTGTAG	CAACAATTCTGGGAACTCCA
KU-4R.267	500bp	60	1	GGCTTCAAGGTAAGTATGTAATGC	TCCGCAACGACTCCTGTAG
KU-4R.268	400bp	60	1	CATACATCTCGCGGAGCAG	TCAGGATCCAAACCAATGTG
KU-4R.274	400bp	60	1	TTGAAGTCCAGCACGATGAC	CAAGCAGAAACGGAAGACAG
KU-4R.295	400bp	60	1	GTGTGTGAGCATCGGAACTC	TAGGGTTTAGCAAGGCATCG
KU-4R.296	400bp	60	1	GACGTCACAATCCAGCATGA	TCTGCCACTTTGTGGTTTTG
KU-4R.299	300bp	60	1	TGGTTGTGTTGTGTGGTTTTG	GTGGACTTTGCCACTGGATT
KU-4R.303	400bp	60	1	CATGATCTTCCACGCATGTC	GGAACCCAGTGCCAACTTT
KU-4R.309	400bp	60	1	TCGTCAGGGTAAGGTTCGAG	AGTTAACCGGTGCTCCATTG
KU-4R.310	400bp	60	1	GGAGGACAACAAACCAGAGG	CCGCAGGGAAGACAGAGA
KU-4R.311	400bp	60	1	AAACCAAACGGACGACTCAT	TTGAAAATTGGATTGCACCA
KU-4R.312	400bp	60	1	CCCTACTACCGTTGGAGCAA	GTTGTAACCGGCGATGAGTT
KU-4R.314	400bp	60	1	GGGGAATAGCACAAGCTGAG	CGGAACAATTCTGACCATGA
KU-4R.317	400bp	60	1	GGACAGCGAAGGTCTGTCA	TCTTGGGTGGATTCGGTAAG
KU-4R.327	400bp	60	1	AGCATGCGTGAAGGTGGAG	CGACAGACGTGTCCCTGAG
KU-4R.328	400bp	60	1	TGCCATTTTATACGCGCTTC	TGTTTTCGTGGTGGAGTTCA
KU-4R.329	400bp	60	1	ATCGAAGCAACCGACAAACT	GACCCTTTGTGCACTGTGTG
KU-4R.330	400bp	60	1	ATGGCACATGTGGTCTGAAT	CTCTGCTCTCTCCCCTTCGT
KU-4R.333	400bp	60	1	CCGACCAAGAATAATGTGTGC	GCCAAGTGAGGAGATGCAAG
KU-4R.334	400bp	60	1	TTCGTCTCCTTCCTCTCCAA	GAAGCACTGACACTCGCTGT
KU-4R.337	400bp	60	1	TGGAAGCTACACACCAGATCA	GATGGCTTCCATGCAGAGTT
KU-4R.338	400bp	60	1	CGAGATCACCCGTTCGTC	TTGCTCTTCCCAAGCAGAGT
KU-4R.346	500bp	60	1	TCAAGGCTCTGTTTGGTTGA	GCATGATTTATTCGGTTGTGG
KU-4R.348	400bp	60	1	AAGATTGCCCCAATTTTTCC	GGGAAGACAGTACCCTGACC
KU-4R.350	400bp	60	1	ATTGGCTGCTTGCCTATTGT	TGCAAGATGGCTTTGTTCTG
KU-4R.351	400bp	60	1	ATTGGCTGCTTGCCTATTGT	TGCAAGATGGCTTTGTTCTG
KU-4R.353	400bp	60	1	CTCCGCTGGTAGGGGTGT	GGTTAGGTTTAGTTCAGGTGTTTT
KU-4R.354	300bp	60	1	TCCAGACATGGAATAGTGACG	TGTAGACAGAGTCGCCATCG
KU-4R.356	400bp	60	1	CGTGGCTTTATGTTGTTTGG	CCTCCAAAGTCCCCTCTTTT
KU-4R.361	400bp	60	1	TGGACTTGGTGGCAGTATCA	TATGCTGCATCGAACACCTC
KU-4R.363	300bp	60	1	GCTGAGTTCGGGCAAGATTA	CCCTTCTTTTGAACCAAGCA
KU-4R.367	500bp	60	1	TAGCCGAGGAGAAGGACTGA	CTGATGCTGATGTCCTGGAG
KU-4R.368	400bp	60	1	GCGCCATGAACATGAATCTA	TGCTTGTGACGTTTCGATGT
KU-4R.370	400bp	60	1	CAGACCGACGGTTGCTACA	CTCCTAATTCCTCCGGCTTT
KU-4R.373	400bp	60	1	CATGTTTCAATACCTTGGATGG	TGTGATGCCAACTCTTTGGA
KU-4R.378	400bp	60	1	GTTCCCCATTGCTCGTAGAT	CCACAGATCGGATAGGGAGA
KU-4R.384	400bp	60	1	TACATAACCCCCATCCCATC	CTACCAACGCCCGTCATAAG
KU-4R.387	400bp	60	1	GGGCAGTTGCCTCCCTCT	CGTATTTGTTTTCCCCTCTCC
KU-4R.390	400bp	60	1	CTACAGGAGGCACCAATGCT	CGACAAGATCCATCGGAGAT
KU-4R.393	400bp	60	1	CTCCTGGTCGGCTCCTATTA	GGGGTGAGTGGTGACATGAT
KU-4R.394	400bp	60	1	GAGGCACTAGTGTGGCTTCC	TGTTGCAAATAGAGAGTTTCAAGC
KU-4R.397	400bp	60	1	GGACTTGACCAGTGCTGTTG	TCCCCAAACCTAAGTTCAAA
KU-4R.403	400bp	60	1	AGCCGCGACCTTTTTAATG	ACTGTGCTGCCTTTCCATCT
KU-4R.404	400bp	60	1	CAGGAAAAGGTGGAAGCAAG	TGACTACAGAATTGCGACGTTT
KU-4R.405	400bp	60	1	CGACACCACATTGGAGATCA	CAAGCCACATCAGAGCTGTC
KU-4R.406	400bp	60	1	TGGCACTCTCTCGAGAACAA	AGTGGGTGGATAGGTGGATG
KU-4R.407	400bp	60	1	ACCTGGACGCATCAGAGAAT	ATAAGCCGCCTGTAAGGTTG
KU-4R.408	400bp	60	1	GCTATGATGGCGGATAATGC	ACATGGTCATAGCGGATTCA
KU-4R.412	400bp	60	1	TGTTCACTGAGTGGTTTGACAG	AACCAGGGTGAGATGACCAA
KU-4R.413	400bp	60	1	GAGAGAAAAGCAAGTCATGCAA	AACTCCTTGCGGTGATGAAC
KU-4R.416	400bp	60	1	ATACGGGCCGGAAAAGTTAT	GGCGTTGTCCGAACTACACTA
KU-4R.418	400bp	60	1	TACAAACTCCTGCTGCCACA	CCGCCGTAGGATCTTCATAA
KU-4R.420	400bp	60	1	TTCCTGCCTGTCTCTTCACA	CACGCCCGCATAGTTAATTT
KU-4R.421	400bp	60	1	TCACACACACATCAACAATAAAGT	TCCTTCATCTTCGTTTCTTCG
KU-4R.422	400bp	60	1	GGTGCCCTACTTTGGCATA	TGGTTCTTCACCCGTAGTCG
KU-4R.423	400bp	60	1	CTTGATCACCAAGGGGCTAA	GTTGTGCGCTTGTTTGACAT
KU-4R.424	400bp	60	1	CGGACTCGAGGCAAACATA	ATTGCTTCGTTTTGGATGCT
KU-4R.426	400bp	60	1	ACGCCACGTTGGTTGATAA	GACGATGTCATGTCAGCAAAA
KU-4R.427	400bp	60	1	AGCGGGTTTGATGTGCAGTA	GGGAGAGGAAGAAGAACTTGC
KU-4R.428	400bp	60	1	GGGGAGAAAATGTTCCGTCT	TGCTGCCACTTTGAATAGGA
KU-4R.429	400bp	60	1	GGGGAGAAAATGTTCCGTCT	TGCTGCCACTTTGAATAGGA
KU-4R.430	400bp	60	1	GGTTATGCTACTGACGGGAGTC	GCTGTGACTGCTTGTTGCAC
KU-4R.431	400bp	60	1	AAATTGCATTGGTTCCGTTG	GCATGAGCCAACTTTGAAGG
KU-4R.432	400bp	60	1	TGAAAATCCTTGCTGCATTG	CACAATCACCACAAGCACAG
KU-4R.433	400bp	60	1	TGTGCAAGATTATTAGGAAAACTTTG	ATCTTCGTCACTCGATGGTG
KU-4R.437	400bp	60	1	AAAAACTTGTGCATTTTCTTTTCT	CTCCAGTAACTTCCCCAGGA
KU-4R.441	400bp	60	1	GGTTCCGCTTCACCTTGC	GGCATCAGGTCCCTAAACAA
KU-4R.443	400bp	60	1	CTTAGCTCCTCCGTTGTTGC	CTGTCAGCATCACAGGGAAA
KU-4R.446	400bp	60	1	GATATGCACCCATCCTCTCG	TAAAGAGTGGCGCCAAGAGT
KU-4R.449	400bp	60	1	TGCTTGTACATGTCGACCAAA	CCTTTTTGAGGCAATGTCGT
KU-4R.451	400bp	60	1	CGTATGATGATAAGTGTTTCCCTTT	TGGTGGCTAAATAATCGTTGC
KU-4R.454	400bp	60	1	ACTAACGGGCACCCCTCAA	GCGGCTGTAGGAGAAAGCTA
KU-4R.455	400bp	60	1	TACAAACACGCTCTGGATGC	AAGTGATGCTCAACTAGGCACT
KU-4R.456	400bp	60	1	GGCATGTTTAAGCTGGCAAT	TCTTCAGGCAAGATGCAGAA
KU-4R.459	400bp	60	1	GCACTAGTTATGTTGTGCGTGA	GGATGCAAGCAATTGGGACT
KU-4R.460	400bp	60	1	GGGTTTTCTCCTTGGTCACA	TCTCGTTTCCCCTCTAGCAC
KU-4R.461	400bp	60	1	AGATGACACATACAAGGAGAGTACA	GGTCTGGTGGATTCCAGAAA
KU-4R.465	400bp	60	1	CTGGAGGACGTGGACCTTC	TGCAGGCAAGAGCTTGTGTA
KU-4R.467	400bp	60	1	GTTGTGTTGAGGGCGAAGAT	ATAGCCCTCGAGTCCCGTAG
KU-4R.468	400bp	60	1	ACCGCTTAGGCGATACTTCC	AAAATGTTATGCGTGCAAGG
KU-4R.470	400bp	60	1	GTGTGGCATGATGACTACGG	CGCTCCATAATTGGCTTCAG
KU-4R.471	400bp	60	1	AGCTCTCTCACCGCTCTGTC	AGCCTATGCTGGCTCCTTG
KU-4R.473	400bp	60	1	TGGTGTCCGTCTCATGTAGG	GGAACGGTAGGCACTCTGTC
KU-4R.474	400bp	60	1	GATGTCGCCACCGACTATTT	CCAGCTCTCCATCCCATCTA
KU-4R.475	400bp	60	1	ATTGTTGCGAACCTGGAAAA	GGAACCTGACGAACAAAAGC
KU-4R.478	400bp	60	1	CGATGATCGAAACCCAAGTT	CCCGTTAACTCTCGACAACC
KU-4R.479	400bp	60	1	CCACTTAAATCCAAGAAACTTCTGA	GGACCAGATCCTTCGGTAATC
KU-4R.480	400bp	60	1	TGCCCATCAATCTCTCATCTT	TGTATCATGCCCAGATGGAA
KU-4R.481	400bp	60	1	AGGTCAGTCGGGCTTACTCA	TCGCATAGCATCTCAAGAAAAA
KU-4R.482	400bp	60	1	ATTGCAATACCAACGCAACA	CAGTGCTCAAAGAGCAGCAC
KU-4R.485	400bp	60	1	GTGTATGGCAGTGGGATGCT	TCTAAGCTTCAGCCTGCTACG
KU-4R.486	400bp	60	1	GTCCAGGCAGTTAACCAGGA	GGTGTTCTGCATGTGACGAT
KU-4R.491	400bp	60	1	CCTAGCTCGCTTCCATCAAG	CGGACTCGGATACCGAAAG
KU-4R.492	400bp	60	1	TTTGACCCCCTGTATGATCG	GGATGTTGTTTCCTCCTTGC
KU-4R.494	400bp	60	1	CGTTTCTTGATCGAGCTGTG	ACGTGATGATCCCCAACCTA
KU-4R.495	400bp	60	1	CTCGCACGACATATGAGTCAC	TGGTCGCTCTATTCTGGCTAC
KU-4R.498	400bp	60	1	TCGGCAGCTTGTGTAGTCAC	GTTTCGAAGTCCGAAGACCA
KU-4R.499	400bp	60	1	CGGTCCTTGTGGCGATAAC	GCCAGAACCATCTTCAACGA
KU-4R.502	400bp	60	1	CATCCCAAATCCTCGTCAAG	ACGGTGGGACTCAACAAAAT
KU-4R.506	400bp	60	1	GCTCCCGCTTTTAATTCCAT	TGTGCACATGAGAAGTGGTG
KU-4R.508	400bp	60	1	CAAACTACGGGGCATAAAGG	CGGATCAGCTTTCTCCTCTG
KU-4R.509	400bp	60	1	GGCGCTGGGTATGACAAG	AACACATGCGACCAACACAT
KU-4R.510	400bp	60	1	TAGATTCCCAGCGACTTTCC	TGCTCAACCTCAGCTTTGTG
KU-4R.511	400bp	60	1	CCTCCACACCCTTAATCTCC	CATGACGTGACGTGACATTCTA
KU-4R.513	400bp	60	1	ATGGCTTCATAGGGACCAGA	TCCGGGTTATAATGCTGAGAA
KU-4R.514	400bp	60	1	GGGGATAAAACAGCTCACCA	GCGTCCTCTTCTGGAACTGT
KU-4R.516	400bp	60	1	GTGCATAGTCGTGGGTTCAA	TCAAACAGAAGACAAATAACATGG
KU-4R.519	400bp	60	1	CATTTGACCGTGGAGAGACC	CAGATGACGTTTGCTGCCTA
KU-4R.521	400bp	60	1	CCCGTAGGCAAGGTTACATC	CCATGACACCATGTTTCAGC
KU-4R.523	400bp	60	1	CGTGAGGAAGGAGGATACGA	CCTCGCTGCTTGGTAGATGT
KU-4R.524	400bp	60	1	TTAGCGCTGCCTACAAAGGT	CCATCTCCGTGAAGTAACACG
KU-4R.525	400bp	60	1	GACGGGTTGCTAGGTGGATA	GTTCCTACTAGGGGCGATCC
KU-4R.529	400bp	60	1	AGCATCGACCATGCCAAG	CCAGATCGGGTCAACGAG
KU-4R.532	400bp	60	1	CACCCCCACGTGGTATATCT	ATCTTGATGGCGCAAAGTG
KU-4R.533	400bp	60	1	GCACTTTTTCTTGGGGTGTC	TTGTGCATCAGATATTCAGAGGA
KU-4R.540	400bp	60	1	TTAGTTCGGCGACCTCTACG	CAAACACCGTCCCGTAGTCT
KU-4R.542	400bp	60	1	CGTGGTCTACACACCTCAACC	TGGTTTTACATGATCAATAAGGTTT
KU-4R.544	400bp	60	1	AGATCAGCGTGTGAGGGTCT	TAGAGCGCCAGTGTATGTGG
KU-4R.548	400bp	60	1	CCTTGGGCTGCTGCTATATG	TCGCCTTTAAACGAGATGCT
KU-4R.549	400bp	60	1	GGGGGTGGATACTACGACAC	CAACCTCTGCATCTCGTTCA
KU-4R.551	400bp	60	1	GCTGTAGAAGAGGCTCGCTTA	GAGTCGTTGGCAGCAGAGAT
KU-4R.552	400bp	60	1	AAATCACCGGCAAGACAACT	GGTCATCCGTCTGCTCTCTC
KU-4R.554	400bp	60	1	GAGATCATGGCGGAGGAG	CTCGGCCTGCTAGTTAGGG
KU-4R.555	400bp	60	1	TGGAATCGTGGAGTTCCATT	TGCCGTGCACTTGGATCTAT
KU-4R.556	400bp	60	1	GCGGGTCTCGAATAGGTTC	TAGTCGCGTCGTGTCTTTTC
KU-4R.559	400bp	60	1	CGCCTCCATCGAGTTTTTAG	AAACAATGGGGGAAAAGGAC
KU-4R.562	400bp	60	1	TTTCCCACAACACCCTTCTC	TATGTTACCGGCAAGCAACC
KU-4R.563	400bp	60	1	TCCTTTTTCACTCAACTCCTTCA	TTCATCGGATCTACTTTTAGTCAA
KU-4R.564	400bp	60	1	TCGTGTAGCTGGTCATGTGC	CAAGCTCCTCCGTACGTTTT
KU-4R.567	400bp	60	1	TCCTGCTTGGAACTACACAAAA	TGTGACGTTTCGACGATCAG
KU-4R.568	400bp	60	1	CGCGCATATGAGTATACATGG	GCTTACCAGGACACCAAGGA
KU-4R.571	400bp	60	1	TATTGGCGCTAACTGCTGGT	GATGTCTTCCGGGACAAAAA
KU-4R.573	400bp	60	1	GCAATGGTAGGGTCCACAAA	TTGTCGACAGGTGGTCTCTG
KU-4R.575	400bp	60	1	CGTCGTCGTCCTATTCGTTT	GATTGTCCATACTATCCACCATGT
KU-4R.576	400bp	60	1	ATCCCCCTAAAGCCAATGAG	CCTTACTTTGTTCGCCTTCC
KU-4R.578	400bp	60	1	GCAGCATGGTATCACTCGTC	CATGATGAATACGGGGGTCT
KU-4R.579	400bp	60	1	TGGATAGAATTTGCGTTTGC	GTATCACTAACGGGCGGAAA
KU-4R.589	400bp	60	1	CACCTGTGTCATTCCCTTGA	TTCTTGATGTGGTCCAGCAG
KU-4R.596	400bp	60	1	TATCGGAGCAATCATCACCA	TGTGTAACCGGGTAGGCTAT
KU-4R.597	400bp	60	1	TGGAGATGAAAGTACCATTGGA	CTTGCCTTGAGAGCCAAGTT
KU-4R.598	400bp	60	1	ACTAGGGGCGATTCAGACCT	ACGGACACGTGAGAGACCTT
KU-4R.599	400bp	60	1	ACCTCTGCATCACGAGGAGT	CCTAGTGCGACTCCAGGGTA
KU-4R.600	400bp	60	1	TTGGATAAAGCAACCACACG	TTGATCATCGCTCGAATCAG
KU-4R.601	400bp	60	1	CCAGCTCCTCGAGACATACG	CCATATTGCTTTTGTCTGTGTTG
KU-4R.603	400bp	60	1	TGAGTGCACAATTATGGATTTTT	TCATTAATAAAAATTTTGGAGGACAA
KU-4R.604	400bp	60	1	GATCCGGCGATCATACTCAC	CAATCCGGTTGTTGTGTGTC
KU-4R.608	400bp	60	1	GATGACATCTCCTGGCAGCTA	ACGTGAGAGGAAGCGAAATG
KU-4R.609	400bp	60	1	ATTCTTTGCGAGTTCCCTTG	ACACTAACAGCGTCCGCTTC
KU-4R.610	400bp	60	1	TGTTCTTATGGTTTGAACTCTAGCA	CTCCGTGCAACGGTGTAATA
KU-4R.611	400bp	60	1	AGCACCCGATGAAGAGACAC	AACCCAGGACCAACCAGAG
KU-4R.612	400bp	60	1	CATATCTCGGGTGGATACGG	TGTACCGCAAACAGATTGGA
KU-4R.614	400bp	60	1	CACCTTTGGGCTCTTCTGTC	TAAACCAACTAGCGCCACAC
KU-4R.615	400bp	60	1	CCCAACGCGGATATATCAAA	CCCTAAAAAGTGCCCAAAAA
KU-4R.617	400bp	60	1	GCCATCGTGACCACTCATAG	GCGTATGAACGACCACAAAA
KU-4R.619	400bp	60	1	GCAGCAGGGGTAGAAGGATA	GTGGGACCCCTGCCATAGT
KU-4R.620	400bp	60	1	GCGCTCTTATCTTGGCTGTC	GATGTGTGCGCATTTCTTGT
KU-4R.622	400bp	60	1	CGATCATGGAGACCGATCA	TGTTACCCGCTCTCCCTATAA
KU-4R.624	400bp	60	1	ACCATGATTGGGGTGCAG	TCCGAGTGTTCTTCACATGG
KU-4R.626	400bp	60	1	GACCTGAGAACATGGTGCTG	CCCCAGTTTCCTTTCCTAGC
KU-4R.627	400bp	60	1	GGCGAGCAGGATTCTACTGT	TCCACTCGTACGGTCTCTGA
KU-4R.628	400bp	60	1	AAGCTTCACGATTAGATTCCTCA	GTACCCAGCGCAAATTTCAT
KU-4R.632	400bp	60	1	TGGTGTTGTGTGTGTTGGTG	TGCCTCTGCTTCTTTCTTCC
KU-4R.636	400bp	60	1	CGGCATCTCCTGGTCTACAT	GAGGAAGTCCTGTGGGTGTC
KU-4R.638	400bp	60	1	AATGTGCCGAAAGTGGAGAG	CAACCCACCACAATGACGTA
KU-4R.641	400bp	60	1	GGTAGAGGCGCCAGATACAC	CCATTCCTCCATTCCATCAC
KU-4R.642	400bp	60	1	CGGAGGGGTATCGATGAGTA	TGTTGGTTCCAGGTATCACG
KU-4R.643	400bp	60	1	CACGTCTGTAACTTTCTTTCTTCG	AGACCAAAGAACATGTAGTGCAA
KU-4R.644	400bp	60	1	GAACGACGAATCATAGCCATC	CTTGTGCGTCTGTGTCGTGT
KU-4R.651	400bp	60	1	CAGAATGGTAAAATCTGGCTCTG	TGGAAATACGACTGCTCGTG
KU-4R.652	400bp	60	1	TCACAATGCCGATATGTGTTG	CGCTGCTACCTCCTCTTCAC
KU-4R.654	400bp	60	1	CGCGTGTTACATTCAATCCA	CCGGACAGGAAAAAGGATAA
KU-4R.655	400bp	60	1	ACGGGTCTGCCTTCCTTATT	TGCCACACGTCAAATCTCTC
KU-4R.657	400bp	60	1	TGTGATGAGATAAGATGAACTCTGTG	AGTGAGTATCCGCGGACTTG
KU-4R.661	400bp	60	1	CTTGTTGATGAAGGCGTGAA	CAGAGGAAGAAGCCTGGAAA
KU-4R.662	400bp	60	1	ACGAAACTGCATCGCCTTAG	ATTCGGGTCGTGCAATATGT
KU-4R.663	400bp	60	1	CGTCTTCATCTCCCTCGAAC	GGAAGCTCGTCGTCAACAA
KU-4R.664	400bp	60	1	TTGTGAATCTCTATGGGCAAAA	TGAGACCCTCAAGCAAATCC
KU-4R.668	400bp	60	1	AAGGGTGAGCACCAACATCT	TCTTGACGGGCAAAGAATTT
KU-4R.669	400bp	60	1	GCAGAGGAGCAGGAGAAAGA	TTGGATGTAGCGACCAAATG
KU-4R.676	400bp	60	1	CTTCCTTCGTCAAGCTACGG	TGGGCAATGTTTTATCAGTCG
KU-4R.678	400bp	60	1	CCACACTGCAGAAACACATTC	ACGTGTGTGAGTGTCGGAAC
KU-4R.679	400bp	60	1	CCTCTTCCCTCATCAATCCA	ATGACCATGAGAAGGTGCAG
KU-4R.682	400bp	60	1	GATCCTGGCTGTTGGTGTG	GCCGTAGGTAATCCCTTGGT
KU-4R.686	400bp	60	1	CCCTATTAGTAATCCATCAACTCCA	ACCCGACGAAACGAGTACAG
KU-4R.687	400bp	60	1	CGGTCGATGTAGGGTAGCAA	CGATGTGTGCGTTTCAATCT
KU-4R.696	400bp	60	1	GCTGACGGGAAGCAAGAAT	GCAATCCATTTCATCATTATTTTC
KU-4R.698	400bp	60	1	GTGGGTGCAGTCCTAAAGCA	TCTATTCATGGCGTAGTGTTGG
KU-4R.700	400bp	60	1	TCATGGTAGGAACTCCATTGC	GCAGAAGCAGAAATGCGTTA
KU-4R.705	400bp	60	1	AGTGCTTTGTTCACCCATCC	GGCAAGTGCTGACCCAAATA
KU-4R.706	400bp	60	1	GGCGACCTCCTTATTGACTTT	CAGTGATCCATCACAGGATGT
KU-4R.707	400bp	60	1	AGCCCATGACAGTCCATGAT	TCAAGCTTTTCGAAATGAAGC
KU-4R.708	400bp	60	1	GCAGGAGGGGATTTACAGAA	TGCCTCCTAAATTTTATCACCTT
KU-4R.709	400bp	60	1	ACGAGTGGCATGAAAACCAG	GGCAGTTTGCGTCATTGAT
KU-4R.710	400bp	60	1	CGCTCCTCGAATCAAACTCT	CAATCCGGACGGTCTTCTC
KU-4R.711	400bp	60	1	TCGCTGTGTAGCTTCCATTG	AATGCACCGCGTTACCTATC
KU-4R.714	400bp	60	1	CGCAGAAATGCAGCAAGATA	TGGTCACATCACTTGTGTTGAA
KU-4R.724	400bp	60	1	GGGCTCTCCACTCACTGGTA	GAAACCGGGACCAAATGC
KU-4R.727	400bp	60	1	ACAGCCATTGGTCTGCATTT	GAGGGCTAGGAGAGAACACTCA
KU-4R.732	400bp	60	1	ACCGAAAACCCTCCAGAGAT	GAGCACTCCAGAAGGGAATG
KU-4R.733	400bp	60	1	TCATTTCCTTGAGAAAACTAGGTC	GAGTGGCTTTCTCTCCTTCG
KU-4R.735	400bp	60	1	ACGCCAAACAGAAGGAAGTG	CCATGGGATACTTACCTGATGC
KU-4R.736	400bp	60	1	TGCAGTGCGACTTCCTTTT	CGTGGTCGTGATTTTCTTCC
KU-4R.739	400bp	60	1	GCGAGCTGCCTAAACCTCA	ACAAGGGAACCGGTTTGTG
KU-4R.740	400bp	60	1	GCCGACGGTAGAAGGACATA	CAAGTGTCGGCAAAGGTGTA
KU-4R.743	400bp	60	1	TGACACGTCCACATGAAGTC	TGTAAATCTTTTTGGTGCACAT
KU-4R.745	400bp	60	1	ATGGGCTATTGGACTTCGTG	GCCGTTGCAGAGGATATTGT
KU-4R.747	400bp	60	1	GAGGAGTCACCGAGGATCAA	TTTCCTTACCATCCCCACAA
KU-4R.749	400bp	60	1	CAGCTGCATTGAACATGAAGA	CAATCTTGCCGTCGAAAGTA
KU-4R.754	400bp	60	1	TAGTGGTGTCCGTCTCATGG	GGATGAGCATGTCACGAGAA
KU-4R.755	400bp	60	1	TCAGAGCATGAAGGAATCCA	CCCACGTTCTCCTCCTGAT
KU-4R.763	400bp	60	1	CACCTGGTTAAATTAGGCTAGGTCT	TGTTTCTTTCGCTTCACTTTTG
KU-4R.764	400bp	60	1	GGTGATGGAAGAGAGCCATC	TGATGTTCTTGCAAGGTGAGA
KU-4R.774	400bp	60	1	CGCCACCACTTGTTTTCAA	TATTGGCAACGCTGCTCTC
KU-4R.777	300bp	60	1	CTGCTGAGCCAGATGTGAAA	TGCCTTGGTTTTTCTGGAAG
KU-4R.781	400bp	60	1	TGCTTCTGCTTGGAGCAAAT	TGAACGCCAAATGCTTGTTA
KU-4R.785	400bp	60	1	CTGTAGGGACGAACCTGAGC	CCAAGAGATCCTAGCGAAGG
KU-4R.787	400bp	60	1	CCTCCGACCACTCTAGCAAC	GCATCTCTAGCATTTCTCAGCA
KU-4R.788	400bp	60	1	ACGCCTCCATCTTTCCATTT	CGGTTACGGTTGAGCACTTA
KU-4R.793	500bp	60	1	ACTGGAGAGCATGTACACCATA	GGAGGTGATGATCTCCCTTTT
